# Supplementary material for: About the Relevance of Triboelectric Effects and Conductive Particles in Nanogenerators Based on Cellulose Materials and Their Composites
Source: Polymers (Basel). 2026 Mar 20;18(6):762. doi: 10.3390/polym18060762 (PMC13030570; doi:10.3390/polym18060762)
Supplement: Supplementary file 1 [file polymers-18-00762-s001.zip]

Archive with 1 entries (1 files):
- polymers-4161227-supplementary.pdf
